# Supplementary material for: Effect of axial length on peripapillary microvasculature: An optical coherence tomography angiography study
Source: PLoS One. 2021 Oct 14;16(10):e0258479. doi: 10.1371/journal.pone.0258479 (PMC8516294; doi:10.1371/journal.pone.0258479)
Supplement: S1 Data — (XLSX) [file pone.0258479.s001.xlsx]

## Sheet: Sheet1
Number	Group	Age	Sex	DM	HTN	BCVA	LogMAR	SE	IOP	AXL	RNFL	Sup	Nasal	Inf	Temp	CMT	GCIPL	Signalstrength	A_Central	A_Inner_S	A_Inner_N	A_Inner_I	A_Inner_T	A_Outer_S	A_Outer_N	A_Outer_I	A_Outer_T	A_Outer	A_Inner	A_Full	P_Central	P_Inner_S	P_Inner_N	P_Inner_I	P_Inner_T	P_Outer_S	P_Outer_N	P_Outer_I	P_Outer_T	P_Outer	P_Inner	P_Full	Ratio_S	Ratio_N	Ratio_I	Ratio_T	Ratio_total	Area_S	Area_N
1	1	57	2	0	0	1	0	0.75	16	22.14	97	114	80	129	64	231	91	9	0.9	16.1	13.8	17.7	17	18.8	16.9	19.7	18	19.4	16.2	17.4	0.021	0.418	0.363	0.489	0.422	0.471	0.437	0.518	0.442	0.468	0.426	0.445	11.657	18.372	11.783	30.029	17.96	0.18	0.283
2	1	57	2	0	0	1	0	0.75	16	22.14	97	114	80	129	64	231	91	9	0.7	17.5	13.1	17.4	18.7	19.7	18.5	19	20.1	19.3	16.7	18.2	0.015	0.452	0.337	0.464	0.472	0.5	0.491	0.49	0.499	0.495	0.431	0.467	9.629	16.851	1.647	6.082	8.552	0.149	0.26
3	1	45	2	0	0	1	0	0.5	21	22.14	115	139	84	159	78	277	98	10	2	19.1	18.2	18.8	19.3	19.1	18.7	19.9	20.8	19.6	18.8	18.9	0.057	0.493	0.499	0.495	0.451	0.482	0.47	0.499	0.497	0.487	0.484	0.474	3.041	0	0.634	9.376	3.263	0.047	0
4	1	45	2	0	0	1	0	0.5	21	22.14	115	139	84	159	78	277	98	10	3.8	18.9	18.5	18.3	18.5	19.8	19.4	20.1	21	20.1	19.1	19.4	0.09	0.497	0.495	0.502	0.486	0.502	0.494	0.51	0.503	0.502	0.498	0.49	2.787	0	0.76	15.204	4.688	0.043	0
5	1	50	1	0	0	1	0	0.25	10	22.67	117	154	80	145	88	264	89	10	0.7	17.6	15.7	18.9	16.5	19.2	19.3	19.6	20	19.5	17.2	18.5	0.016	0.452	0.411	0.502	0.402	0.495	0.496	0.506	0.501	0.499	0.442	0.473	10.136	22.806	1.774	7.729	10.611	0.156	0.352
6	1	56	2	0	0	1.5	0.176091	-0.75	14	22.69	97	127	73	125	63	217	80	10	2.1	17.8	17.7	18.8	15.9	18.6	18.6	19.1	19.1	18.9	17.6	18.1	0.078	0.482	0.495	0.493	0.369	0.491	0.489	0.491	0.459	0.483	0.46	0.466	0	0	1.647	24.96	6.652	0	0
7	1	50	1	0	0	1.2	0.0791812	-0.25	10	22.85	111	143	83	139	77	278	89	10	1	16.2	17.6	19.4	17.2	20.2	19.6	20	21.2	20.2	17.6	19.1	0.022	0.4	0.447	0.492	0.428	0.518	0.501	0.517	0.504	0.51	0.442	0.481	12.163	10.516	7.222	17.105	11.752	0.188	0.162
8	1	57	1	0	0	1.2	0.0791812	0.5	13	22.88	97	114	74	132	67	219	77	9	1.2	17.6	17.8	18.1	16.1	19.7	19.9	20.7	20	20.1	17.4	19	0.034	0.45	0.447	0.485	0.398	0.5	0.503	0.526	0.481	0.502	0.453	0.478	0	0	5.448	17.865	5.828	0	0
9	1	57	1	0	0	1	0	0.75	14	22.94	99	122	77	137	62	187	55	9	1.2	18	16.8	17.7	17.6	19.9	19.4	20.1	20	19.9	17.6	18.8	0.022	0.447	0.434	0.486	0.429	0.5	0.488	0.426	0.495	0.503	0.449	0.477	1.901	6.589	4.308	17.232	7.507	0.029	0.102
10	1	56	2	0	0	1.5	0.176091	0.75	12	23.16	79	93	57	103	61	247	81	9	1.3	17.4	18.6	18.3	19	18.2	18.4	19.4	20.2	19	18.3	18.4	0.046	0.459	0.49	0.485	0.454	0.478	0.456	0.502	0.496	0.483	0.477	0.469	2.154	0	3.801	11.91	4.466	0.033	0
11	1	56	2	0	0	1.5	0.176091	0.75	12	23.16	79	93	57	103	61	247	81	9	1.8	18.4	18	18	17.3	18.9	18.2	19.3	20	19.1	17.9	18.4	0.058	0.492	0.489	0.475	0.426	0.499	0.456	0.492	0.485	0.483	0.471	0.468	3.294	0	4.181	6.462	3.484	0.051	0
12	1	56	2	0	0	1.5	0.176091	0.5	13	23.33	94	124	62	113	75	250	82	10	2.2	16.9	18.2	18.3	17.8	19.4	18.8	19.8	20	19.5	17.8	18.6	0.064	0.457	0.491	0.508	0.438	0.502	0.474	0.51	0.492	0.495	0.481	0.479	3.294	0	7.856	8.742	4.973	0.051	0
13	1	56	2	0	0	1.5	0.176091	0.5	13	23.33	94	124	62	113	75	250	82	10	3.1	17.8	18.6	18.6	17.7	19.4	18.2	18.7	20	19.1	18.2	18.4	0.083	0.447	0.499	0.515	0.427	0.506	0.464	0.498	0.484	0.488	0.487	0.476	6.715	0	5.955	15.458	7.032	0.104	0
14	1	37	1	0	0	1.25	0.09691	-0.25	17	23.34	96	133	70	124	56	242	82	9	9.6	19.6	19.1	19	18.6	19.5	19.2	20.4	19.1	19.6	18.8	19.4	0.245	0.496	0.496	0.501	0.493	0.49	0.495	0.517	0.453	0.491	0.504	0.487	0	0	0	0	0	0	0
15	1	49	2	0	0	1	0	-1.75	12	23.37	95	120	61	115	82	229	89	10	3.6	17.8	19.2	18.2	18.5	19.8	19.1	19.9	20.7	19.9	18.7	19.1	0.1	0.495	0.49	0.479	0.44	0.502	0.477	0.498	0.493	0.493	0.483	0.479	0	0	0	5.955	1.489	0	0
16	1	49	2	0	0	1	0	-1.75	12	23.37	95	120	61	115	82	229	89	10	2.9	18.2	19.4	19.6	19.1	19.3	18.3	19.7	20.6	19.4	19.1	18.9	0.082	0.486	0.508	0.518	0.466	0.505	0.491	0.493	0.501	0.49	0.494	0.479	0	0	0	0	0	0	0
17	1	38	1	0	0	0.9	-0.0457575	1	16	23.39	91	122	66	116	59	255	78	10	0.5	18.3	16.7	16.3	15.8	19.3	17.8	19.9	18.8	19	16.8	18	0.009	0.473	0.452	0.475	0.376	0.503	0.469	0.506	0.462	0.485	0.444	0.463	6.589	7.602	2.534	14.951	7.919	0.102	0.117
18	1	49	2	0	0	1	0	-1	15	23.4	93	117	62	112	80	232	90	10	2.7	19.3	19.1	18.5	18	19.7	18.9	20	20	19.6	19	19	0.081	0.51	0.512	0.474	0.462	0.497	0.471	0.49	0.484	0.486	0.49	0.475	4.561	0	2.281	10.516	4.34	0.07	0
19	1	49	2	0	0	1	0	-1	15	23.4	93	117	62	112	80	232	90	10	3.6	18.9	19.2	17.5	18.9	20.3	19.5	20.2	20.2	20	18.6	19.3	0.111	0.514	0.498	0.473	0.458	0.519	0.495	0.504	0.491	0.502	0.49	0.489	3.421	0	3.168	11.023	4.403	0.053	0
20	1	38	1	0	0	0.9	-0.0457575	1	14	23.46	88	119	54	112	60	242	80	10	0.1	16.9	16	17.4	15.1	19.1	19	20.1	19.4	19.4	16.3	18.2	0.001	0.441	0.4	0.488	0.362	0.504	0.475	0.518	0.478	0.494	0.423	0.464	7.729	13.177	6.082	18.245	11.308	0.119	0.203
21	1	47	1	0	0	1.5	0.176091	0.5	15	23.51	103	135	67	136	75	252	89	10	0.3	18.8	14.4	17.2	15.4	20.2	19.8	20.3	20.5	20.2	16.5	18.8	0.005	0.468	0.364	0.448	0.361	0.505	0.49	0.5	0.492	0.497	0.41	0.464	5.955	20.653	10.136	19.385	14.032	0.092	0.319
22	1	59	2	0	0	0.9	-0.0457575	-0.75	18	23.63	95	131	61	121	65	236	78	9	1.7	18.7	18.9	17.9	14.9	18.3	17	18.9	20.2	18.6	17.6	17.9	0.037	0.509	0.516	0.487	0.348	0.488	0.42	0.49	0.484	0.47	0.467	0.457	13.684	0.634	6.462	20.526	10.326	0.211	0.01
23	1	59	2	0	0	0.9	-0.0457575	-0.75	18	23.63	95	131	61	121	65	236	78	9	1	18.3	18.1	17.4	15.8	18.9	16	18.9	20.2	18.5	17.4	17.8	0.021	0.5	0.502	0.469	0.377	0.504	0.402	0.496	0.483	0.471	0.462	0.456	11.403	0	5.195	26.481	10.77	0.176	0
24	1	59	2	0	0	1	0	-1	16	23.65	91	114	73	124	53	231	76	9	0.4	17.5	18.8	16.8	14.7	20.1	17.7	19.1	19.5	19.1	16.9	18.1	0.016	0.464	0.499	0.444	0.355	0.52	0.442	0.498	0.463	0.481	0.44	0.459	7.475	0	4.308	22.046	8.457	0.115	0
25	1	59	2	0	0	1	0	-1	16	23.65	91	114	73	124	53	231	76	9	0.6	16.3	19	17.7	15.8	19.8	17.4	18.1	20.7	19	17.2	18.1	0.011	0.414	0.501	0.465	0.374	0.512	0.43	0.478	0.495	0.478	0.439	0.457	8.869	0	3.168	22.933	8.742	0.137	0
26	1	47	1	0	0	1	0	0.5	16	23.71	100	120	76	134	71	251	89	10	0.1	17.8	16	17.3	13.4	20.3	19.3	19.5	19.9	19.8	16.1	18.4	0.001	0.442	0.416	0.435	0.316	0.506	0.472	0.49	0.482	0.488	0.403	0.455	15.711	15.204	6.462	22.933	15.078	0.242	0.235
27	1	59	2	0	0	1	0	0.5	15	23.88	88	101	63	114	75	269	83	10	2.1	18.1	18	18.8	19.4	18.8	18.9	20.3	20.7	19.7	18.6	18.9	0.059	0.503	0.488	0.5	0.447	0.485	0.481	0.499	0.494	0.49	0.484	0.476	6.208	2.787	0	11.15	5.036	0.096	0.043
28	1	34	1	0	0	1	0	-0.5	13	23.9	96	127	69	134	55	258	84	10	2.2	19.8	19.5	18.1	16.9	20.9	19.9	21.1	20.8	20.7	18.6	19.7	0.061	0.498	0.505	0.476	0.401	0.518	0.502	0.52	0.497	0.509	0.47	0.488	7.475	4.561	0	13.177	6.303	0.115	0.07
29	1	34	1	0	0	1	0	-0.5	13	23.9	96	127	69	134	55	258	84	10	1.7	19	18.7	19.3	18.2	20.5	19.4	20.7	20.3	20.2	18.8	19.4	0.047	0.491	0.485	0.499	0.439	0.51	0.493	0.521	0.489	0.503	0.478	0.485	8.996	0	1.14	21.413	7.887	0.139	0
30	1	23	2	0	0	1	0	-1.5	16	23.96	108	152	67	131	82	246	92	10	0.1	17.4	18.3	18.5	15.9	19.2	18	18.5	20.2	19.2	17.5	18.3	0.002	0.471	0.485	0.469	0.378	0.498	0.459	0.5	0.477	0.483	0.451	0.463	8.362	7.982	8.109	24.834	12.322	0.129	0.123
31	1	23	2	0	0	1	0	-1.75	13	23.96	114	153	70	154	80	247	94	10	3	17.8	17.7	17.7	17.6	18.9	18.6	20	20	18.4	17.7	18.6	0.069	0.465	0.498	0.493	0.431	0.495	0.476	0.523	0.5	0.499	0.472	0.48	5.322	6.335	10.01	26.101	11.942	0.082	0.098
32	1	23	2	0	0	1	0	-1.5	16	23.96	108	152	67	131	82	246	92	10	0.9	18.2	18.5	16.3	14.3	19.6	18.6	19.8	20.8	19.7	16.8	18.5	0.017	0.504	0.502	0.407	0.337	0.508	0.486	0.515	0.492	0.5	0.437	0.473	0	4.815	4.815	11.657	5.322	0	0.074
33	1	23	2	0	0	1	0	-1.75	13	23.96	114	153	70	154	80	247	94	10	2.8	19.2	17.6	17.7	18.5	19.8	19	19.6	20.4	19.7	18.3	18.9	0.063	0.487	0.492	0.479	0.453	0.516	0.482	0.517	0.496	0.502	0.478	0.485	0	4.181	4.435	12.29	5.226	0	0.065
34	1	45	1	0	0	1.6	0.20412	-2	15	23.96	102	134	68	136	69	245	80	10	11.5	19.3	19.3	19	19.6	19.5	19.3	20.2	17.2	19	19	19	0.317	0.518	0.509	0.537	0.477	0.506	0.484	0.503	0.4	0.473	0.513	0.478	0	0	0	1.52	0.38	0	0
35	1	36	1	0	0	1	0	-5.75	12	23.99	97	124	74	119	70	272	89	8	3.5	19.8	19.6	18.6	18.5	17.1	16	19	19.4	17.8	19.2	17.7	0.115	0.528	0.518	0.503	0.463	0.426	0.39	0.478	0.47	0.44	0.503	0.445	0	0	0	4.941	1.235	0	0
36	2	58	1	0	0	1	0	0	17	24	86	103	59	111	70	237	81	10	3.4	17.9	14.7	16.5	15.9	18.8	17	19.4	20.5	18.9	16.2	17.9	0.12	0.508	0.427	0.449	0.411	0.493	0.446	0.503	0.502	0.485	0.449	0.467	5.195	4.181	8.996	20.019	9.598	0.08	0.065
37	2	58	1	0	0	1	0	0	17	24	86	103	59	111	70	237	81	10	2.9	18.6	14.3	17.5	15	18.5	16	19.1	19.8	18.3	16.4	17.4	0.113	0.503	0.424	0.471	0.394	0.483	0.406	0.502	0.489	0.47	0.448	0.455	3.801	11.277	7.602	12.67	8.838	0.059	0.174
38	2	59	2	0	0	1.5	0.176091	0.5	13	24.06	87	98	62	112	76	271	83	10	1.9	19.4	18.6	18.2	19.1	18.7	17.8	18.7	20.1	18.8	18.8	18.4	0.042	0.537	0.5	0.501	0.46	0.493	0.451	0.493	0.48	0.479	0.499	0.471	0	0	2.027	12.037	3.516	0	0
39	2	51	1	0	0	1	0	-0.75	13	24.09	102	111	88	133	76	280	93	10	0.6	17.4	16.6	16.8	17.2	20	18.7	19.9	20.3	19.7	17	18.5	0.013	0.452	0.449	0.485	0.412	0.517	0.495	0.517	0.492	0.505	0.45	0.478	12.417	6.715	5.195	13.304	9.408	0.192	0.104
40	2	51	1	0	0	1	0	-0.75	13	24.09	102	111	88	133	76	280	93	10	0.8	16	15.9	18	16.6	19.5	18.7	18.7	19.9	19.2	16.6	18.1	0.02	0.417	0.435	0.509	0.395	0.516	0.5	0.488	0.485	0.497	0.439	0.47	10.643	5.828	5.195	14.951	9.154	0.164	0.09
41	2	36	1	0	0	1.2	0.0791812	-6	14	24.15	87	107	67	102	72	266	84	9	4.9	19.9	18.6	18.2	17.5	18.9	19.2	19.4	19	19.1	18.5	18.6	0.136	0.518	0.514	0.505	0.433	0.479	0.484	0.489	0.474	0.482	0.492	0.475	1.394	0	0.634	12.924	3.738	0.022	0
42	2	32	2	0	0	1	0	-0.75	16	24.17	127	163	87	161	98	237	90	10	2.8	18.5	16.9	19.5	19.6	20	18.6	20	20	19.6	18.7	18.9	0.074	0.5	0.45	0.503	0.475	0.514	0.485	0.511	0.481	0.498	0.482	0.482	0	0.507	3.928	5.702	2.534	0	0.008
43	2	55	2	0	0	1	0	-4	15	24.54	102	126	64	132	84	208	91	10	1.3	17.1	19.6	18.2	16.3	20	19.1	20.1	20.8	20	17.8	19	0.032	0.453	0.502	0.488	0.393	0.497	0.478	0.511	0.505	0.498	0.459	0.476	6.335	0	2.787	19.766	7.222	0.098	0
44	2	51	1	0	0	1	0	0.75	15	24.74	110	149	78	136	76	278	82	8	8.5	17.9	18.3	18.6	19.2	17.8	16.5	17.5	19.2	17.7	18.5	17.6	0.234	0.482	0.487	0.491	0.468	0.466	0.424	0.452	0.449	0.448	0.482	0.449	2.281	0	3.041	7.729	3.263	0.035	0
45	2	32	2	0	0	1.2	0.0791812	-0.25	11	24.74	97	111	61	104	112	266	73	10	0.3	16.9	15.6	17.4	14.7	19.6	17.3	19.1	20.4	19.1	16.1	17.9	0.005	0.451	0.423	0.473	0.377	0.502	0.446	0.493	0.551	0.488	0.43	0.462	0	2.154	0	0	0.538	0	0.033
46	2	22	1	0	0	1	0	-4.25	17	24.82	114	143	82	131	100	240	87	9	3	18.7	19.3	20.2	19.4	19.2	19.8	20	19.1	19.5	19.4	19	0.096	0.487	0.515	0.52	0.466	0.491	0.483	0.499	0.46	0.483	0.497	0.476	0	0	0	4.435	1.109	0	0
47	2	22	1	0	0	1	0	-4.25	17	24.82	114	143	82	131	100	240	87	9	4.3	18.6	20	19	17.8	19	18.9	19.5	19.9	19.3	18.9	18.8	0.145	0.5	0.519	0.498	0.437	0.493	0.47	0.502	0.477	0.485	0.488	0.477	0	0	0	0.76	0.19	0	0
48	2	37	2	0	0	1.5	0.176091	-1.25	14	24.92	109	140	61	151	84	234	89	10	1.8	18.7	18.8	18.4	18.4	20	18.3	19.8	21	19.7	18.6	19	0.052	0.474	0.487	0.437	0.435	0.514	0.45	0.509	0.503	0.494	0.47	0.476	0	1.774	4.308	7.982	3.516	0	0.027
49	2	49	1	0	0	1	0	-2.75	21	24.98	88	117	55	120	60	270	80	10	4.6	19	19	18.7	19	19.8	19	19.5	18.8	19.3	18.7	18.8	0.157	0.499	0.524	0.527	0.449	0.507	0.479	0.494	0.462	0.486	0.499	0.48	5.702	0	1.014	17.612	6.082	0.088	0
50	2	49	1	0	0	1	0	-2.75	21	24.98	88	117	55	120	60	270	80	10	4.7	19.7	18.3	19.3	19.1	20.4	19.7	19.7	19.4	19.8	19.1	19.2	0.148	0.507	0.528	0.532	0.462	0.512	0.5	0.509	0.468	0.497	0.508	0.49	5.068	0	2.281	15.204	5.638	0.078	0
51	2	37	2	0	0	1.2	0.0791812	-1.25	14	24.99	114	150	56	160	89	233	91	10	1.9	19.8	18.9	17.9	19.6	19.7	18.9	19.9	20.8	19.8	19	19.1	0.047	0.516	0.503	0.476	0.455	0.515	0.47	0.513	0.5	0.499	0.488	0.484	0	0.887	4.815	9.503	3.801	0	0.014
52	2	51	1	0	0	1.25	0.09691	0.25	11	24.99	81	113	53	103	53	261	73	10	4.2	19.2	18.5	19.6	17.4	19.2	17.8	19.6	20	19.1	18.7	18.6	0.116	0.513	0.511	0.508	0.415	0.5	0.457	0.486	0.483	0.482	0.487	0.473	1.267	1.14	2.787	11.657	4.213	0.02	0.018
53	2	55	1	0	0	1.2	0.0791812	-0.25	12	25.06	104	123	74	124	95	276	102	9	2.3	19.9	19.1	18.9	17.4	19.8	17.6	16.5	17.5	17.8	18.8	17.6	0.071	0.526	0.499	0.498	0.42	0.505	0.433	0.409	0.405	0.438	0.486	0.438	0	0	4.815	12.924	4.435	0	0
54	2	55	1	0	0	1.2	0.0791812	-0.25	12	25.06	104	123	74	124	95	276	102	9	2.6	19.9	19	18.7	17.6	19.7	17.9	15.3	15.3	17	18.8	17	0.097	0.52	0.495	0.494	0.417	0.503	0.454	0.385	0.352	0.424	0.482	0.427	0	0	4.688	10.896	3.896	0	0
55	2	49	1	0	0	1.2	0.0791812	-2.5	16	25.09	91	108	72	119	64	299	80	10	0.9	18.5	19.9	19.2	17.4	18.8	18.4	19.1	19.4	18.9	18.8	18.4	0.04	0.493	0.507	0.526	0.406	0.488	0.458	0.482	0.46	0.472	0.483	0.462	0	0	0	7.095	1.774	0	0
56	2	49	1	0	0	1.2	0.0791812	-2.5	16	25.09	91	108	72	119	64	299	80	10	1.8	19.7	19.2	18	16.2	19.3	18.5	18.6	19.9	19.1	18.6	18.5	0.04	0.521	0.519	0.516	0.394	0.488	0.456	0.485	0.472	0.475	0.488	0.466	0	0	0	6.462	1.615	0	0
57	2	55	1	0	0	1	0	1	13	25.19	104	143	65	119	89	285	96	10	2.7	19.2	18.7	18.2	16.4	19.4	18.4	19.1	18.9	18.9	18.1	18.3	0.076	0.515	0.482	0.487	0.405	0.511	0.466	0.472	0.469	0.48	0.473	0.467	0	0	3.421	8.616	3.009	0	0
58	2	55	1	0	0	1	0	1	13	25.19	104	143	65	119	89	285	96	10	2.9	20.1	18.6	18.2	17.8	19.3	18.7	19.2	20.8	19.5	18.7	18.9	0.078	0.532	0.472	0.482	0.427	0.512	0.458	0.481	0.505	0.489	0.478	0.475	0	0	3.928	11.403	3.833	0	0
59	2	57	2	0	0	1.2	0.0791812	-1.25	15	25.29	87	102	71	112	63	303	80	10	0.1	17.4	17.9	17.3	16.2	19.9	17.2	19.7	20.3	19.3	17.2	18.3	0.001	0.436	0.498	0.446	0.392	0.499	0.432	0.49	0.484	0.476	0.442	0.455	3.041	0.76	19.385	18.499	10.421	0.047	0.012
60	2	32	2	0	0	1	0	0	15	25.3	91	118	57	92	96	264	84	10	5.8	18.6	17.3	19	19.9	18.2	17.2	18.5	21	18.6	19	18.4	0.159	0.484	0.473	0.513	0.514	0.462	0.45	0.464	0.501	0.468	0.496	0.465	9.883	12.924	5.702	19.766	12.068	0.152	0.199
61	2	50	2	0	0	1.5	0.176091	-0.25	17	25.49	91	118	58	119	69	245	83	10	0.4	17.2	18.8	17.4	17.3	19.7	19.4	19.7	21	20	17.7	18.9	0.009	0.465	0.469	0.459	0.408	0.514	0.467	0.508	0.5	0.497	0.451	0.473	12.037	3.421	12.163	17.738	11.34	0.186	0.053
62	2	50	2	0	0	1.5	0.176091	-0.25	17	25.49	91	118	58	119	69	245	83	10	0.6	17.4	18.7	17	17	20.2	19.7	19.8	20.7	20.1	17.5	19	0.015	0.455	0.456	0.43	0.405	0.519	0.472	0.505	0.492	0.497	0.437	0.47	8.362	0.634	8.616	18.752	9.091	0.129	0.01
63	2	22	1	0	0	1	0	-3.5	19	25.51	93	132	54	123	66	249	88	10	2.1	18.2	19.5	18.8	16.3	19	18.2	19.5	19.5	19.1	18.2	18.4	0.061	0.507	0.527	0.515	0.408	0.497	0.451	0.499	0.477	0.481	0.489	0.471	0	0	4.054	15.078	4.783	0	0
64	2	22	1	0	0	1	0	-3.5	19	25.51	93	132	54	123	66	249	88	10	2.7	18.5	19.7	19	17.4	19.1	18.7	20	19.5	19.3	18.7	18.7	0.069	0.511	0.546	0.517	0.427	0.506	0.48	0.514	0.469	0.492	0.5	0.482	0	0	2.281	18.372	5.163	0	0
65	2	50	2	0	0	1.2	0.0791812	-0.25	16	25.66	86	104	55	116	70	263	86	10	1.7	18.4	18.2	17.6	15.5	19.3	17.8	20	20.7	19.4	17.4	18.5	0.043	0.483	0.48	0.449	0.371	0.502	0.428	0.505	0.488	0.481	0.446	0.461	6.462	4.181	11.15	18.752	10.136	0.1	0.065
66	2	50	2	0	0	1.2	0.0791812	-0.25	16	25.66	86	104	55	116	70	263	86	10	1.8	17.8	18.4	17.1	15.8	19.3	18.1	20.2	20.9	19.6	17.3	18.6	0.041	0.483	0.475	0.439	0.378	0.509	0.437	0.508	0.498	0.488	0.443	0.466	8.489	1.014	5.955	19.259	8.679	0.131	0.016
67	2	33	1	0	0	1	0	-0.25	13	25.82	89	112	59	116	68	228	77	9	1.5	19.9	19.6	19.6	19.1	19.2	19.2	19	18	18.9	19.8	18.6	0.034	0.519	0.531	0.504	0.483	0.487	0.504	0.481	0.424	0.474	0.509	0.47	0	0	4.181	3.801	1.996	0	0
68	2	22	1	0	0	1	0	-4	12	25.83	108	128	80	122	103	270	88	10	6.1	19.5	19.2	19.8	19.7	19.7	18.8	19.2	19.2	19.2	19.8	19	0.167	0.51	0.531	0.512	0.488	0.499	0.474	0.482	0.454	0.477	0.511	0.476	0	0	0	3.041	0.76	0	0
69	2	22	1	0	0	1	0	-4	12	25.83	108	128	80	122	103	270	88	10	5.8	19.7	19.1	19.1	18.8	19.3	18.8	18.7	19.9	19.2	19.5	18.9	0.171	0.524	0.513	0.507	0.454	0.489	0.477	0.471	0.465	0.476	0.499	0.472	0	0	0	5.828	1.457	0	0
70	2	31	1	0	0	1.5	0.176091	-1.25	11	25.91	88	121	57	104	70	246	87	10	1.8	19.1	18.6	17.6	17.8	19.2	18.1	19.1	20.3	19.2	18.3	18.5	0.053	0.503	0.507	0.506	0.426	0.513	0.459	0.494	0.491	0.489	0.486	0.476	7.222	0.887	2.914	18.879	7.475	0.111	0.014
71	2	31	1	0	0	1.5	0.176091	-1.25	11	25.91	88	121	57	104	70	246	87	10	2.3	18.8	18.8	17.8	17.8	19.3	17.8	18.5	20.6	19	18.3	18.4	0.068	0.501	0.507	0.504	0.429	0.511	0.453	0.48	0.497	0.485	0.485	0.473	4.688	3.041	3.801	14.444	6.494	0.072	0.047
72	2	39	2	0	0	1	0	-4.5	14	25.98	87	93	69	95	91	297	92	8	0.1	17.8	15.2	18.8	18.1	17.7	12.5	16.8	17.4	16.1	17.5	15.9	0.002	0.474	0.419	0.492	0.464	0.446	0.307	0.412	0.426	0.398	0.462	0.401	1.52	4.181	8.616	10.896	6.303	0.023	0.065
73	2	31	1	0	0	1.5	0.176091	-0.75	11	26.12	90	129	56	106	67	244	87	9	0.7	18.1	16.6	18.9	17.9	19.3	15.4	17.6	20.5	18.1	17.9	17.6	0.012	0.487	0.484	0.51	0.43	0.5	0.369	0.452	0.484	0.45	0.478	0.444	4.561	0	5.322	18.752	7.159	0.07	0
74	2	31	1	0	0	1.5	0.176091	-0.75	11	26.12	90	129	56	106	67	244	87	9	1.6	17.9	17.6	18.8	18.1	18.9	15.5	16.1	20.5	17.8	18.1	17.4	0.039	0.48	0.49	0.503	0.427	0.5	0.377	0.411	0.483	0.443	0.475	0.439	4.561	0	5.322	18.752	7.159	0.07	0
75	2	33	1	0	0	1.25	0.09691	-3.25	12	26.17	95	123	79	114	62	297	91	10	0.1	15.7	16.6	17.2	12.9	20	19	18.4	20	19.4	15.6	18	0.001	0.448	0.434	0.442	0.314	0.526	0.499	0.475	0.484	0.496	0.409	0.463	17.105	16.598	13.937	30.915	19.639	0.264	0.256
76	2	29	2	0	0	1	0	-6.25	13	26.27	112	114	74	144	115	279	55	9	2	19	17	18.2	19.2	18	16.7	17.5	19.5	17.9	18.4	17.6	0.059	0.54	0.448	0.497	0.502	0.453	0.411	0.46	0.487	0.453	0.497	0.452	0	0	0	0	0	0	0
77	2	60	2	0	0	1	0	-1	13	26.29	84	116	49	101	70	222	78	9	5.5	18.6	17.6	19.3	14.2	16.9	16.2	13.8	13	15	17.4	15.3	0.155	0.512	0.477	0.52	0.316	0.443	0.409	0.537	0.297	0.378	0.456	0.39	0	0	0	0	0	0	0
78	2	44	2	0	0	1.2	0.0791812	-4	13	26.31	101	144	67	122	71	264	79	10	3	18.5	18.6	18.7	20.8	19.1	17.2	19.2	19.7	18.8	19.2	18.4	0.098	0.515	0.481	0.499	0.489	0.496	0.428	0.492	0.463	0.47	0.496	0.465	0	0	7.475	6.462	3.484	0	0
79	2	60	2	0	0	1.2	0.0791812	-2.25	12	26.36	77	103	48	90	67	248	77	10	7.2	20.1	18.7	20.3	19.7	18.1	16.3	18.7	19.2	18.1	19.8	18.2	0.207	0.516	0.474	0.538	0.48	0.473	0.422	0.469	0.464	0.457	0.502	0.46	0	0	0	8.236	2.059	0	0
80	2	60	2	0	0	1.2	0.0791812	-2.25	12	26.36	77	103	48	90	67	248	77	9	7.5	19.8	19.9	20.3	17.1	16.9	18.5	17.8	13.3	16.6	19.3	17	0.216	0.515	0.489	0.532	0.428	0.439	0.452	0.454	0.324	0.417	0.492	0.428	0	0	0	5.322	1.33	0	0
81	2	47	2	0	0	1	0	-8.75	17	27.02	78	97	61	84	70	254	78	10	7.5	20	19.7	19.4	20.4	19.6	16.9	18.1	20.8	18.8	19.9	18.7	0.198	0.524	0.5	0.509	0.478	0.494	0.422	0.447	0.5	0.465	0.503	0.466	0	0	0	0	0	0	0
82	3	47	2	0	0	1	0	-8.75	17	27.02	81	102	63	85	72	257	76	8	6.4	20.4	19.3	20.5	20.2	18.8	13.3	17	20.7	17.4	20.1	17.7	0.171	0.539	0.504	0.529	0.483	0.468	0.317	0.416	0.503	0.424	0.514	0.437	0	0	0	0	0	0	0
83	3	43	2	0	0	1	0	-7.25	20	27.02	89	108	53	109	85	253	77	9	5.8	20.5	19.5	19.5	17.6	17.8	12.5	17.6	19.3	16.7	19.3	17	0.167	0.557	0.496	0.52	0.428	0.484	0.304	0.448	0.47	0.425	0.501	0.435	0	0	0	7.349	1.837	0	0
84	3	54	1	0	0	1.2	0.0791812	0.25	19	27.04	96	120	68	97	99	278	77	8	8.1	19.2	20.1	20	21	17.3	18.7	18.1	19.2	18.3	20.1	18.4	0.23	0.503	0.506	0.517	0.506	0.425	0.456	0.455	0.458	0.448	0.508	0.456	0	0	0	0	0	0	0
85	3	54	1	0	0	1.2	0.0791812	0.25	19	27.04	96	120	68	97	99	278	77	9	6.5	19	16.7	18.8	21.3	18.8	17.4	17.7	20.4	18.5	18.9	18.3	0.215	0.487	0.436	0.473	0.519	0.463	0.419	0.438	0.491	0.452	0.469	0.449	0	0	0	0	0	0	0
86	3	29	2	0	0	1.5	0.176091	-8	10	27.05	92	117	69	109	74	255	74	10	2	17.6	17.2	19.2	19.4	19.3	17.6	17.9	19.7	18.6	18.4	18.1	0.058	0.505	0.458	0.507	0.469	0.505	0.454	0.456	0.487	0.476	0.482	0.465	0	13.811	0	8.616	5.607	0	0.213
87	3	47	2	0	0	0.9	-0.0457575	-9.25	17	27.11	81	98	62	94	68	229	70	10	8.5	20.6	19.7	20	21.1	18.8	16.9	19.5	20.4	18.9	20.4	18.9	0.21	0.534	0.534	0.528	0.497	0.487	0.412	0.475	0.487	0.465	0.523	0.471	0	0	0	0	0	0	0
88	3	47	2	0	0	0.9	-0.0457575	-9.25	17	27.11	83	102	70	98	62	236	78	9	9.9	21.1	19.4	19.9	19.6	19	17	18.3	16.7	17.7	20	18	0.258	0.55	0.52	0.459	0.418	0.495	0.418	0.449	0.398	0.44	0.518	0.453	0	0	0	0	0	0	0
89	3	33	1	0	0	1	0	-0.75	13	27.16	85	114	58	99	69	232	76	9	4	18.9	17.5	19.6	19.3	18.8	18	19.1	19.4	18.8	18.8	18.4	0.102	0.515	0.491	0.543	0.476	0.491	0.463	0.481	0.468	0.475	0.504	0.471	0	0	0	7.349	1.837	0	0
90	3	44	1	0	0	1.2	0.0791812	-6.5	9	27.3	91	111	61	112	82	258	79	10	3.5	19.5	19.4	19.3	17.8	19.4	16.8	18.1	20.2	18.6	19	18.3	0.095	0.516	0.5	0.522	0.431	0.485	0.411	0.461	0.481	0.459	0.49	0.456	0	0	0	11.783	2.946	0	0
91	3	44	1	0	0	1.2	0.0791812	-6.5	9	27.3	91	111	61	112	82	258	79	10	3.2	19.8	19.4	20.3	19.5	20.6	18	18.8	19.3	19.2	19.7	18.8	0.092	0.518	0.515	0.528	0.469	0.498	0.437	0.479	0.455	0.467	0.508	0.486	0	0	1.52	14.191	3.928	0	0
92	3	44	1	0	0	1.5	0.176091	-6	10	27.34	92	116	55	112	86	256	80	10	4.4	19.3	20.2	18.9	14.2	18.6	18.3	19.2	20.1	19.1	18.1	18.4	0.111	0.499	0.529	0.519	0.363	0.467	0.455	0.481	0.481	0.471	0.467	0.46	0	0	5.322	28.761	8.521	0	0
93	3	44	1	0	0	1.5	0.176091	-6	10	27.34	92	116	55	112	86	256	80	10	2.7	19.3	17.5	18	15.7	19.8	18.2	18.5	20.5	19.2	17.6	18.4	0.069	0.507	0.452	0.481	0.37	0.499	0.446	0.457	0.49	0.473	0.448	0.456	0	0	4.941	27.368	8.077	0	0
94	3	43	2	0	0	1	0	-8.5	19	27.36	84	91	60	107	79	248	79	10	4.8	19.2	18.3	19.3	16.7	19.4	17.5	18.2	19.7	18.7	18.4	18.2	0.149	0.503	0.492	0.495	0.39	0.494	0.435	0.447	0.457	0.458	0.47	0.452	0	0	0	9.123	2.281	0	0
95	3	41	2	0	0	1.25	0.09691	-1	11	27.43	108	146	71	132	82	256	81	9	5.4	19.7	18.9	19.3	18.2	19.1	15.1	18.5	20.8	18.4	19.1	18.2	0.148	0.512	0.509	0.508	0.455	0.487	0.365	0.467	0.496	0.454	0.493	0.454	0	0	0	6.208	1.552	0	0
96	3	41	2	0	0	1.25	0.09691	-1	11	27.43	108	146	71	132	82	256	81	9	5.1	19.7	19.7	19.1	19.2	19.8	17.7	18.4	20.9	19.2	19.4	18.9	0.151	0.506	0.536	0.512	0.473	0.509	0.436	0.467	0.497	0.48	0.507	0.476	0	0	8.109	5.575	3.421	0	0
97	3	55	1	0	0	1.2	0.0791812	-1.5	16	27.5	82	115	51	99	61	272	76	10	0.7	19.2	17	18.1	16.3	19.5	15.2	14.9	19.4	17.2	17.7	16.9	0.022	0.501	0.434	0.498	0.392	0.491	0.383	0.381	0.456	0.427	0.451	0.421	0	0	0	8.362	2.091	0	0
98	3	52	1	0	0	1	0	-7.75	12	27.77	96	122	68	104	88	289	82	9	2.3	14.1	16.5	19	16.5	17.2	16.4	17.5	20.4	18.2	16.2	17.3	0.068	0.332	0.434	0.502	0.391	0.435	0.339	0.437	0.495	0.447	0.414	0.427	0	0	0	29.015	7.254	0	0
99	3	32	2	0	0	0.9	-0.0457575	-2.5	10	28.01	64	63	54	76	62	254	63	9	1.6	17.6	18.2	17.9	18	15	14.7	14.1	15.2	14.8	17.9	15.1	0.052	0.491	0.472	0.488	0.441	0.385	0.355	0.352	0.358	0.362	0.468	0.377	4.435	5.195	15.078	21.033	11.435	0.068	0.08
100	3	32	2	0	0	0.9	-0.0457575	-2.5	10	28.01	64	63	54	76	62	254	63	9	1.5	17.8	17.2	16	17.3	12.5	11.5	11.6	14.3	12.5	17.1	13.2	0.045	0.483	0.443	0.453	0.417	0.315	0.264	0.289	0.328	0.299	0.444	0.324	10.39	5.702	11.783	18.625	11.625	0.16	0.088
101	3	32	1	0	0	1	0	-8.25	14	28.22	93	108	67	124	72	233	41	10	0.5	19.9	20.5	17.6	16.4	19.4	17.8	20.1	20.7	19.5	18.6	18.8	0.012	0.534	0.51	0.457	0.405	0.502	0.437	0.509	0.492	0.485	0.474	0.469	2.534	0	3.674	20.779	6.747	0.039	0
102	3	32	1	0	0	1	0	-8.25	14	28.22	93	108	67	124	72	233	41	9	0.6	18.9	19.4	20	16.3	18.4	13.4	19.9	20	18.1	18.6	17.8	0.014	0.492	0.496	0.524	0.393	0.468	0.325	0.508	0.496	0.449	0.476	0.443	0	0	0	16.218	4.054	0	0
103	3	26	2	0	0	1	0	-1.25	20	28.34	91	115	79	102	68	275	83	9	0.1	18.9	17.6	18.1	14.8	20.3	19.3	19.9	19.7	19.1	17.4	18.9	0.001	0.468	0.467	0.468	0.74	0.498	0.474	0.488	0.492	0.488	0.432	0.462	7.856	6.208	9.123	24.073	11.815	0.121	0.096
104	3	41	2	0	0	1	0	-10.25	18	28.35	90	94	57	107	100	252	70	9	8.6	17.7	17.2	19.3	13.5	16.9	15.7	17.9	19.1	17.6	16.9	17.2	0.231	0.459	0.429	0.514	0.362	0.424	0.38	0.447	0.486	0.434	0.436	0.427	0	0	0	0	0	0	0
105	3	32	2	0	0	1	0	-3	18	28.41	55	67	53	51	51	245	60	10	0.7	17.2	18.6	14.5	16.7	17.7	16.7	14.6	18.7	16.9	16.7	16.4	0.016	0.508	0.491	0.41	0.392	0.472	0.413	0.375	0.443	0.426	0.44	0.418	5.195	4.435	3.548	5.448	4.656	0.08	0.068
106	3	32	1	0	0	1	0	-8.75	15	28.51	92	111	63	110	82	227	82	9	0.6	20.5	18.2	19.9	17.6	19.8	18	19.1	19	19	19	18.5	0.0015	0.521	0.491	0.526	0.44	0.503	0.449	0.476	0.451	0.469	0.492	0.462	2.534	0	3.674	20.779	6.747	0.039	0
107	3	35	1	0	0	1	0	-8.75	15	28.51	92	111	63	110	82	227	82	9	0.6	19.6	17.7	20.1	17.9	17.9	16.3	19.5	19	18.2	18.8	17.8	0.011	0.517	0.47	0.54	0.442	0.448	0.395	0.477	0.451	0.443	0.492	0.442	0	0	0	16.218	4.054	0	0
108	3	41	2	0	0	1	0	-10.5	18	28.55	84	101	48	96	92	245	62	10	7.4	20.1	20.2	20.5	20.6	20.8	17.9	20.8	20	19.1	20.4	19.8	0.233	0.515	0.513	0.536	0.503	0.516	0.432	0.507	0.491	0.489	0.517	0.487	0	0	0	0	0	0	0
109	3	41	2	0	0	1	0	-10.5	18	28.55	84	101	48	96	92	245	62	10	7.3	20.1	19.6	19.7	20.8	20.2	16.3	19.6	19.9	19.3	20	19.1	0.233	0.521	0.504	0.528	0.513	0.511	0.397	0.481	0.493	0.473	0.516	0.476	0	0	0	0	0	0	0
110	3	55	1	0	0	1	0	-1.5	14	28.65	89	108	71	97	82	279	74	9	5	19.8	18.3	17.7	17.5	18	13.4	14.9	18.9	16.3	18.3	16.4	0.116	0.54	0.445	0.527	0.455	0.478	0.457	0.393	0.339	0.416	0.484	0.423	4.561	0	4.054	23.06	7.919	0.07	0
111	3	41	1	0	0	1	0	-10.25	15	28.76	78	69	80	104	58	246	61	10	1.8	18	19.6	17.5	17.6	18.4	17.6	18.8	18.9	18.4	18.2	17.9	0.044	0.476	0.552	0.486	0.436	0.462	0.456	0.486	0.452	0.464	0.486	0.457	0	0	0	12.544	3.136	0	0
[truncated: 3 more columns]

## Sheet: Sheet2
Number
Group
Age
Sex
DM
HTN
BCVA
LogMAR
SE
IOP
AXL
RNFL
Sup
Nasal
Inf
Temp
CMT
GCIPL
Signalstrength
A_Central
A_Inner_S
A_Inner_N
A_Inner_I
A_Inner_T
A_Outer_S
A_Outer_N
A_Outer_I
A_Outer_T
A_Outer
A_Inner
A_Full
P_Central
P_Inner_S
P_Inner_N
P_Inner_I
P_Inner_T
P_Outer_S
P_Outer_N
P_Outer_I
P_Outer_T
P_Outer
P_Inner
P_Full
Ratio_S
Ratio_N
Ratio_I
Ratio_T
Ratio_total
Area_S
Area_N
Area_I
Area_T
Area_total
